# Supplementary material for: Prediction of 11-year incidence of psychophysically dependent status or death among community-dwelling younger elderlies: from an age-specified community-based cohort study (the NISSIN project)
Source: Environ Health Prev Med. 2021 Apr 10;26:45. doi: 10.1186/s12199-021-00968-8 (PMC8035719; doi:10.1186/s12199-021-00968-8)
Supplement: Supplementary file 1 — Additional file 1: Supplementary table 1. Potential predictors for dependent status or death by the end of the year of age 75 years in univariable logistic regression analyses (women) [file 12199_2021_968_MOESM1_ESM.xlsx]

## Sheet: Table S1 women
Supplementary table 1 Potential predictors for dependent status or death by the end of the year of age 75 years in univariable logistic regression analyses (women)
				Subjects		Outcome†	(%)	Missing	OR	P-value
				n=1419		n=105
Laboratory testing
	Physique
		BMI ≥22.6		688		41	-5.9593	0	0.660428	0.046
		Systolic blood pressure ≥156 mm Hg		136		23	-16.9118	0	2.98111	<0.01
	Blood test
		Hemoglobin ≥14.5 mg/dl		62		11	-17.7419	0	2.898	<0.01
		ALT ≥35.0 U/ml		82		11	-13.4146	0	2.0487	0.036
		Triglyceride ≥116 mg/dl		537		48	-8.93855	0	1.42073	0.085
		Serum creatinine ≥0.8 mg/dl		283		31	-10.9541	0	1.76544	0.012
Questionnaire
	Present illness
		Diabetes mellitus		106		14	-13.2075	0	2.04	0.02
	Past medical history
		Diseases of otolaryngology		180		20	-11.1111	0	1.69706	0.044
		Stroke		34		9	-26.4706	0	4.83375	<0.01
		Hepatitis		41		7	-17.0732	0	2.68908	0.021
		Cystitis		179		6	-3.35196	0	0.39972	0.032
		Arthritis or rheumatoid arthritis		99		12	-12.1212	0	1.8198	0.066
	Family medical history
		Hypertension		289		13	-4.49827	0	0.531428	0.038
	TMIG ≥11			1285		90	-7.00389	8	0.557322	0.048
	Life satisfaction index-K ≥4			1069		66	-6.17399	9	0.509548	<0.01
	Eating habits
		Amount of eating						2
			Depending on	779		67	-8.60077		ref
			Full or moderate	638		38	-5.95611		0.673035	0.06
		Frequency of eating breakfast						9
			Eating	1396		102	-7.30659		ref
			Rarely	14		3	-21.4286		3.45989	0.06
		Frequency of eating snack						8
			Rarely	231		26	-11.2554		ref
			Sometimes or every day	1180		79	-6.69492		0.565744	0.017
		Frequency of eating midnight snack						17
			Sometimes or rarely	1284		90	-7.00935		ref
			Every day	118		14	-11.8644		1.7859	0.057
		Preference of salty tastes						7
			Do not prefer or prefer moderately	1159		77	-6.64366		ref
			Prefer but do not eat too much or prefer and eat frequently	283		28	-9.89399		1.74869	0.016
	Alcohol beverage intake							0
		Non-drinker		1135		76	-6.69604		ref
		Drinker		284		29	-10.2113		1.58468	0.045
	Smoking habit							0
		Past or never smoker		1371		95	-6.92925		ref
		Current smoker		48		10	-20.8333	0	3.53463	<0.01
	Physical activity
		Gait speed						10
			Slow	196		28	-14.2857		2.45887	<0.01
			Normal of fast	1213		77	-6.3479		ref
		Routine exercise		671		41	-6.11028	9	0.686384	0.07
	Sleeping habit
		Frequency of night-time awakening ≥3 times/night		89		15	-16.8539	7	2.77703	<0.01
		Daily sleeping hours ≥8 hours		265		29	-10.9434	7	1.73166	0.017
	Engagement in a hobby group			776		45	-5.79897	17	0.580711	0.008
OR, odds ratio; CI, confidence interval; BMI, body mass index; ALT, alanine transaminase; TMIG, Tokyo Metropolitan Institute of Gerontology Index of Competence.
†Death and dependent status of care demand level 2 or more.
