# Supplementary material for: Prediction of 11-year incidence of psychophysically dependent status or death among community-dwelling younger elderlies: from an age-specified community-based cohort study (the NISSIN project)
Source: Environ Health Prev Med. 2021 Apr 10;26:45. doi: 10.1186/s12199-021-00968-8 (PMC8035719; doi:10.1186/s12199-021-00968-8)
Supplement: Supplementary file 2 — Additional file 2: Supplementary table 2. Potential predictors for dependent status or death by the end of the year of age 75 years in univariable logistic regression analyses (men) [file 12199_2021_968_MOESM2_ESM.xlsx]

## Sheet: Table S2 men
Supplementary table 2 Potential predictors for dependent status or death by the end of the year of age 75 years in univariable logistic regression analyses (men)
				Subjects		Outcome†	(%)	Missing	OR	P-value
				n=1445		n=211
Laboratory testing
	Physique
		Systolic blood pressure ≥130 mm Hg		972		165	-16.9753	0	1.89793	<0.01
	Blood test
		Hemoglobin ≥13.1 mg/dl		1338		187	-13.9761	3	0.60556	0.047
		ALT ≥29.0 U/ml		269		57	-21.1896	2	1.79421	0.001
		Serum creatinine ≥0.9 mg/dl		729		123	-16.8724	2	1.46279	0.012
		HDL ≥44 mg/dl		1046		139	-13.2887	0	0.703666	0.028
Questionnaire
	Present illness
		Diabetes mellitus		205		47	-22.9268	2	1.96183	<0.01
	Past medical history
		Pulmonary tuberculosis or pleurisy		124		25	-20.1613	0	1.54095	0.069
		Chronic bronchitis		19		6	-31.5789	0	2.74897	0.043
		Hemorrhagic stroke		17		7	-41.1765	0	4.2	<0.01
		Gastroduodenal polyp		53		3	-5.66038	0	0.341539	0.073
		Hepatitis		77		21	-27.2727	0	2.325	<0.01
	Family medical history
		Cancer		560		62	-11.0714	0	0.61497	<0.01
		Stroke		326		62	-19.0184	0	1.52888	0.011
		Hypertension		261		28	-10.728	0	0.657332	0.052
	Life satisfaction index-K ≥4			1128		150	-13.2979	0	0.643669	<0.01
	Depressive tendency‡			287		53	-18.4669	9	1.44173	0.036
	Eating habits
		Dinner time						9
			Almost regular	240		25	-10.4167		ref
			Sometimes/always irregular	1196		186	-15.5518		0.631408	0.042
		Frequency of eating snack or midnight snack						6
			Rarely or 1-2 times/month	855		111	-12.9825		ref
			1-4 times/week or every day	584		99	-16.9521		1.36818	0.037
		Frequency of eating out for lunch						9
			Rarely-4 times/week	1251		194	-15.5076		ref
			Almost every day	185		16	-8.64865		0.51583	0.015
		Preference for oily dishes						5
			Moderate	812		102	-12.5616		ref
			Do not prefer or prefer but do not eat too much or prefer and eat frequently	628		109	-17.3567		1.4619	0.011
		Preference for salty tastes						3
			Do not prefer or prefer moderately	140		31	-22.1429		ref
			Prefer but do not eat too much or prefer and eat frequently	1302		180	-13.8249		0.564085	<0.01
		Eating dinner alone		72		16	-22.2222	45	1.79906	0.046
		Dietary restrictions by physician		75		19	-25.3333	7	2.06929	<0.01
	Smoking habit
		Current smoker		457		94	-20.5689	1	1.92555	<0.01
		Passive smoker		310		56	-18.0645	9	1.39155	0.054
	Physical activity
		Gait speed						5
			Slow	175		44	-25.1429		2.22367	<0.01
			Normal of fast	1265		166	-13.1225		ref
		Daily walking time <30 min		253		46	-18.1818	5	1.38618	0.075
		Frequency of using a car in daily life						5
			Rarely	57		13	-22.807		ref
			Sometimes or usually	1383		197	-14.2444		0.562199	0.076
		Routine exercise		858		110	-12.8205	7	0.705882	0.02
	Sleeping habit
		Time to fall asleep ≥30 min		175		38	-21.7143	5	1.77453	<0.01
	Participation in community activities
		Community events		630		81	-12.8571	6	0.777735	0.1
		Visiting friends or relatives living in neighborhood		1208		165	-13.6589	7	0.650367	0.021
	Final education							6
		≤Junior high school		415		78	-18.7952		1.55057	<0.01
		≥Senior high school		1024		133	-12.9883		ref
	Marital status							4
		Never, widowed, or divorced		67		19	-28.3582		2.45168	<0.01
		Presently married		1374		191	-13.901		ref
	Living place
		Characteristics of living area						4
			Residential or agricultural area	1394		200	-14.3472		0.548194	0.088
			Commercial or industrial area	47		11	-23.4043		ref
		Duration of living in the place ≥3 years		1384		198	-14.3064	7	1.89924	0.05
OR, odds ratio; CI, confidence interval; BMI, body mass index; ALT, alanine transaminase; HDL, high-density lipoprotein cholesterol; TMIG, Tokyo Metropolitan Institute of Gerontology Index of Competence.
†Death and dependent status of care demand level 2 or more.
‡ Shorter version of the Geriatric Depression Scale ≥6.
